# Supplementary material for: Gain- and Loss-of-Function CFTR Alleles Are Associated with COVID-19 Clinical Outcomes
Source: Cells. 2022 Dec 16;11(24):4096. doi: 10.3390/cells11244096 (PMC9776607; doi:10.3390/cells11244096)
Supplement: Supplementary file 1 [file cells-11-04096-s001.zip]

Archive with 1 entries (1 files):
- cells-2045666-supplementary.pdf
